# Supplementary material for: Neuropsychopharmacological Induction of (Lucid) Dreams: A Narrative Review
Source: Brain Sci. 2024 Apr 25;14(5):426. doi: 10.3390/brainsci14050426 (PMC11119155; doi:10.3390/brainsci14050426)
Supplement: Supplementary file 1 [file brainsci-14-00426-s001.zip]

Archive with 1 entries (1 files):
- brainsci-2954069-supplementary.pdf
